# Supplementary material for: Cooling e-cigarette flavors and the association with e-cigarette use among a sample of high school students
Source: PLoS One. 2021 Sep 1;16(9):e0256844. doi: 10.1371/journal.pone.0256844 (PMC8409641; doi:10.1371/journal.pone.0256844)
Supplement: S1 Data — (XLSX) [file pone.0256844.s002.xlsx]

## Sheet: CoolingDeidentifiedData
School (each number indicates different school)	Age (years)	Sex_Birth	Past Month Vaping (0 = no, 1 = yes)	Vape Age of Onset (years)	Vape_Any_Nicotine_Past 30 days (0 = no, 1 = yes)	Vape_PM_Freq (in days)	Total_Flavors_Vape_Past 30 days	Vape_Flavors_Past Month_Tobacco (0 = no, 1 = yes)	Vape_Flavors_PM_Menthol(0 = no, 1 = yes)	Vape_Flavors_PM_Mint(0 = no, 1 = yes)	Vape_Flavors_PM_Fruit(0 = no, 1 = yes)	Vape_Flavors_PM_Candy(0 = no, 1 = yes)	Vape_Flavors_PM_Vanilla(0 = no, 1 = yes)	Vape_Flavors_PM_Coffee(0 = no, 1 = yes)	Vape_Flavors_PM_Spice(0 = no, 1 = yes)	Vape_Flavors_PM_Alcohol(0 = no, 1 = yes)	Vape_Flavors_PM_Other(0 = no, 1 = yes)	Vape_Flavors_PM_None(0 = no, 1 = yes)	Cooling_Flavors_NY (0 =no, 1 = yes)	RaceCategory Recoded (White = 1, Black = 2, Hispanic = 3, Other Race = 4)
3	17	1	1	15	1	30	5	1	1	1	1	1	0	0	0	0	0	0	1	1
6	18	1	1	13	1	30	999	999	999	999	999	999	999	999	999	999	999	999	1	1
3	17	1	1	15	1	8	2	0	1	1	0	0	0	0	0	0	0	0	0	4
1	19	0	1	8	1	24	1	0	0	0	0	0	0	1	0	0	0	0	1	3
1	18	1	1	8	1	30	3	0	0	1	1	1	0	0	0	0	0	0	1	4
4	13	1	1	8	1	30	10	1	1	1	1	1	1	1	1	1	1	0	1	3
1	16	1	1	12	1	30	7	1	1	1	1	1	1	0	0	1	0	0	1	1
2	14	1	1	8	1	30	0	0	0	0	0	0	0	0	0	0	999	1	1	1
2	17	1	1	8	1	30	10	1	1	1	1	1	1	1	1	1	1	0	1	4
1	17	0	1	16	1	30	2	0	0	1	1	0	0	0	0	0	0	0	1	4
1	18	0	1	17	1	5	1	0	0	0	1	0	0	0	0	0	0	0	1	1
1	17	0	1	15	1	30	1	0	0	1	0	0	0	0	0	0	0	0	0	1
3	17	0	1	13	1	30	2	0	0	1	1	0	0	0	0	0	0	0	1	1
3	18	0	1	12	1	30	1	0	0	1	0	0	0	0	0	0	0	0	0	1
5	15	0	1	12	1	30	3	0	1	1	1	0	0	0	0	0	0	0	1	4
6	15	1	1	13	1	6	0	0	0	0	0	0	0	999	999	999	999	1	0	3
4	17	0	1	13	1	30	3	0	1	1	1	0	0	0	0	0	0	0	1	4
5	17	0	1	14	1	30	3	1	0	1	1	0	0	0	0	0	0	0	1	1
6	17	0	1	12	1	30	4	0	1	1	1	1	0	0	0	0	0	0	1	1
3	17	0	1	15	1	30	5	1	1	1	1	1	0	0	0	0	0	0	1	1
2	15	0	1	12	1	30	1	0	0	1	0	0	0	0	0	0	0	0	1	1
2	19	0	1	8	1	30	1	0	0	1	0	0	0	0	0	0	0	0	1	3
4	18	0	1	17	1	30	1	0	0	1	0	0	0	0	0	0	0	0	1	3
1	14	0	1	10	1	30	1	0	0	1	0	0	0	0	0	0	0	0	1	1
6	16	1	1	13	1	30	3	0	0	1	1	1	0	0	0	0	0	0	1	1
2	16	1	1	13	1	28	4	1	0	1	1	0	1	0	0	0	0	0	0	1
5	16	1	1	8	1	14	2	0	0	1	1	0	0	0	0	0	0	0	1	1
4	19	1	1	8	1	30	5	0	1	1	1	1	1	0	0	0	0	0	1	4
2	15	0	1	11	1	30	3	0	0	1	1	1	0	0	0	0	0	0	1	4
5	18	1	1	14	1	30	4	1	1	1	1	0	0	0	0	0	0	0	1	1
1	17	0	1	15	1	30	1	0	0	1	0	0	0	0	0	0	0	0	1	1
6	16	0	1	15	1	30	2	1	0	1	0	0	0	0	0	0	0	0	1	3
1	19	0	1	8	1	30	1	0	0	0	0	0	0	0	0	1	0	0	0	4
1	18	0	1	14	1	30	1	0	0	1	0	0	0	0	0	0	0	0	1	1
5	16	0	1	14	1	30	3	0	1	1	1	0	0	0	0	0	0	0	1	1
1	15	0	1	12	1	30	2	0	0	1	1	0	0	0	0	0	0	0	1	3
1	16	1	1	10	1	30	4	0	1	1	1	1	0	0	0	0	0	0	1	3
3	16	0	1	12	1	30	4	1	1	1	0	1	0	0	0	0	0	0	1	1
4	18	1	1	15	1	28	1	0	0	1	0	0	0	0	0	0	0	0	1	4
1	17	1	1	14	1	30	1	0	0	0	0	0	0	1	0	0	0	0	1	1
3	18	1	1	13	1	30	1	0	0	0	1	0	0	0	0	0	0	0	0	1
6	17	0	1	14	1	30	1	0	0	0	1	0	0	0	0	0	0	0	0	1
2	16	0	1	14	1	30	2	0	1	1	0	0	0	0	0	0	0	0	1	1
1	18	0	1	14	1	30	2	0	0	1	1	0	0	0	0	0	0	0	1	1
1	15	1	1	12	1	30	3	0	0	1	1	0	1	0	0	0	0	0	1	1
4	18	1	1	15	1	30	4	0	1	1	1	1	0	0	0	0	0	0	0	4
6	19	0	1	14	0	2	1	0	0	0	0	0	0	1	0	0	0	0	0	3
5	16	1	1	11	1	30	2	0	0	1	1	0	0	0	0	0	0	0	1	1
3	16	0	1	15	1	30	4	1	1	1	1	0	0	0	0	0	0	0	1	1
1	17	0	1	14	1	30	2	0	0	1	1	0	0	0	0	0	0	0	0	1
5	18	1	1	16	1	30	1	0	0	1	0	0	0	0	0	0	0	0	1	1
6	17	0	1	14	1	30	2	0	0	1	0	0	0	1	0	0	0	0	1	1
1	17	1	1	15	1	30	1	0	0	0	1	0	0	0	0	0	0	0	0	1
3	17	1	1	15	1	26	1	0	0	0	1	0	0	0	0	0	0	0	1	3
1	15	0	1	14	1	20	2	0	0	1	1	0	0	0	0	0	0	0	0	1
6	17	1	1	12	1	30	1	0	0	1	0	0	0	0	0	0	0	0	1	3
6	17	0	1	15	1	30	1	0	0	1	0	0	0	0	0	0	0	0	1	1
2	17	1	1	16	1	30	1	0	0	1	0	0	0	0	0	0	0	0	0	1
5	18	1	1	13	1	30	1	0	0	0	0	0	0	0	1	0	0	0	0	#NULL!
2	19	1	1	12	1	19	1	0	0	0	1	0	0	0	0	0	0	0	1	4
6	15	1	1	13	1	26	2	0	0	1	1	0	0	0	0	0	0	0	1	1
1	14	0	1	13	1	30	1	0	0	0	1	0	0	0	0	0	0	0	1	1
5	15	0	1	13	1	30	2	0	1	1	0	0	0	0	0	0	0	0	0	1
1	16	1	1	13	1	30	2	0	0	1	1	0	0	0	0	0	0	0	1	1
1	17	0	1	12	1	30	3	0	0	0	1	0	0	1	0	0	1	0	1	1
2	17	1	1	13	1	30	2	0	0	1	1	0	0	0	0	0	0	0	1	1
2	16	0	1	15	1	20	2	0	0	1	1	0	0	0	0	0	0	0	1	1
1	15	0	1	14	1	30	1	0	0	1	0	0	0	0	0	0	0	0	0	4
2	15	0	1	14	1	1	6	1	1	1	1	0	1	1	0	0	0	0	0	3
6	16	0	1	13	1	30	2	0	0	1	1	0	0	0	0	0	0	0	0	1
2	17	1	1	8	0	11	4	1	1	0	0	1	0	0	0	1	0	0	1	1
6	18	1	1	15	1	30	1	0	0	1	0	0	0	0	0	0	0	0	1	1
1	16	1	1	13	1	30	1	0	0	0	1	0	0	0	0	0	0	0	0	3
5	15	1	1	15	1	15	1	0	0	0	0	1	0	0	0	0	0	0	0	1
3	15	0	1	13	1	30	3	0	1	1	1	0	0	0	0	0	0	0	1	1
1	17	1	1	13	1	30	9	1	1	1	1	1	1	1	1	1	0	0	1	3
1	15	1	1	13	1	30	5	0	0	1	1	1	1	1	0	0	0	0	1	4
1	16	0	1	10	1	30	2	0	0	1	0	1	0	0	0	0	0	0	1	1
1	17	1	1	13	1	30	2	0	0	1	1	0	0	0	0	0	0	0	1	4
1	15	0	1	13	1	30	2	0	0	1	1	0	0	0	0	0	0	0	1	1
3	17	0	1	12	1	30	1	0	0	1	0	0	0	0	0	0	0	0	1	4
6	18	0	1	16	1	30	1	0	0	1	0	0	0	0	0	0	0	0	1	1
2	16	0	1	14	1	30	4	0	0	1	1	0	0	1	0	1	0	0	1	3
2	16	999	1	14	1	30	2	0	1	1	0	0	0	0	0	0	0	0	1	4
6	17	0	1	14	1	30	1	0	0	1	0	0	0	0	0	0	0	0	1	1
1	18	0	1	13	1	30	2	0	1	1	0	0	0	0	0	0	0	0	1	1
1	18	0	1	14	1	30	2	0	0	1	1	0	0	0	0	0	0	0	1	3
2	16	1	1	15	1	30	4	1	0	1	1	0	1	0	0	0	0	0	1	1
2	15	0	1	14	1	20	1	0	0	1	0	0	0	0	0	0	0	0	0	4
6	15	0	1	13	1	30	5	0	1	1	0	0	0	1	1	0	1	0	1	1
4	18	1	1	17	0	30	2	0	1	1	0	0	0	0	0	0	0	0	0	4
1	15	1	1	9	1	30	3	0	1	1	1	0	0	0	0	0	0	0	1	1
3	17	1	1	13	1	30	1	0	0	0	0	0	1	0	0	0	0	0	1	3
1	17	1	1	12	1	30	1	0	0	1	0	0	0	0	0	0	0	0	0	1
1	16	0	1	14	1	30	1	0	0	1	0	0	0	0	0	0	0	0	1	4
2	18	1	1	16	1	2	0	0	999	0	0	0	0	0	0	999	999	1	1	4
4	15	1	1	8	0	1	1	0	0	1	0	0	0	0	0	0	0	0	0	#NULL!
2	18	1	1	13	1	13	2	0	0	0	1	0	0	0	0	1	0	0	1	4
2	17	0	1	15	1	30	4	1	1	1	1	0	0	0	0	0	0	0	1	1
2	15	0	1	14	1	2	3	0	1	1	1	0	0	0	0	0	0	0	1	3
4	13	1	1	9	1	13	0	0	999	999	999	999	999	999	999	999	999	1	0	3
4	16	0	1	11	0	12	3	0	0	1	1	0	0	0	0	1	0	0	1	4
6	16	0	1	13	1	30	1	0	0	1	0	0	0	0	0	0	0	0	1	3
4	16	1	1	14	0	28	1	0	0	0	0	0	0	0	1	0	0	0	1	4
2	17	0	1	10	1	30	1	0	0	1	0	0	0	0	0	0	0	0	0	1
3	15	1	1	14	1	20	5	0	1	1	1	1	1	0	0	0	0	0	1	1
1	16	0	1	14	1	30	1	0	0	0	1	0	0	0	0	0	0	0	1	4
3	17	1	1	13	1	23	1	0	0	0	1	0	0	0	0	0	0	0	1	1
5	18	0	1	12	1	30	1	0	0	1	0	0	0	0	0	0	0	0	0	4
6	16	0	1	15	1	30	1	0	0	1	0	0	0	0	0	0	0	0	1	1
2	15	0	1	14	1	30	1	0	0	0	1	0	0	0	0	0	0	0	1	1
2	17	1	1	12	1	19	1	0	0	0	0	1	0	0	0	0	0	0	1	3
5	15	1	1	11	1	15	0	999	999	999	999	999	0	999	999	999	999	1	0	3
3	17	1	1	16	1	7	1	0	1	0	0	0	0	0	0	0	0	0	0	4
5	15	0	1	14	1	30	2	0	0	1	1	0	0	0	0	0	0	0	1	1
5	16	0	1	15	1	2	1	0	0	1	0	0	0	0	0	0	0	0	0	1
6	16	1	1	13	1	30	2	0	0	1	1	0	0	0	0	0	0	0	0	1
6	17	0	1	14	1	30	3	0	1	1	1	0	0	0	0	0	0	0	1	1
6	18	0	1	16	1	30	2	0	0	1	1	0	0	0	0	0	0	0	1	1
4	15	1	1	8	0	30	1	0	0	0	0	0	0	1	0	0	0	0	1	4
1	18	1	1	12	1	13	0	0	999	999	999	999	999	999	999	999	999	1	0	4
4	17	0	1	14	1	30	1	0	0	1	0	0	0	0	0	0	0	0	0	3
5	16	0	1	14	1	30	1	0	0	1	0	0	0	0	0	0	0	0	1	2
5	15	0	1	14	1	20	4	0	1	1	1	0	0	1	0	0	0	0	1	1
3	18	0	1	17	1	16	1	0	0	0	0	0	0	1	0	0	0	0	0	3
1	16	1	1	14	1	2	4	1	0	1	1	0	0	0	0	1	0	0	1	4
3	15	1	1	10	1	20	3	1	1	0	0	1	0	0	0	0	0	0	1	4
6	16	1	1	8	1	27	9	1	1	1	1	1	1	1	1	1	0	0	1	1
5	16	1	1	8	1	7	1	0	0	0	0	1	0	0	0	0	0	0	1	4
2	17	1	1	14	1	30	4	1	1	1	1	0	0	0	0	0	0	0	1	1
5	14	0	1	12	1	30	7	1	1	1	1	1	1	1	0	0	0	0	1	1
1	17	1	1	12	1	30	7	0	1	1	1	1	1	0	1	1	0	0	1	4
5	17	1	1	12	1	30	2	0	0	1	1	0	0	0	0	0	0	0	1	1
6	18	0	1	17	1	30	2	0	0	0	1	1	0	0	0	0	0	0	0	1
6	18	1	1	16	1	25	2	0	0	1	1	0	0	0	0	0	0	0	1	3
3	17	1	1	14	1	30	2	0	0	1	1	0	0	0	0	0	0	0	1	1
5	16	1	1	11	1	30	9	1	1	1	1	1	1	1	1	1	0	0	1	2
6	18	0	1	16	1	24	1	0	0	1	0	0	0	0	0	0	0	0	1	3
6	18	0	1	14	1	30	1	0	0	0	1	0	0	0	0	0	0	0	0	3
1	16	0	1	13	1	30	3	0	0	1	1	0	0	0	0	1	0	0	1	1
1	16	0	1	13	1	30	1	0	0	1	0	0	0	0	0	0	0	0	1	4
1	17	0	1	13	1	30	9	1	1	1	1	1	1	1	1	1	0	0	1	3
4	16	0	1	16	1	30	2	0	1	1	0	0	0	0	0	0	0	0	0	1
4	16	1	1	10	0	15	0	999	999	999	999	999	999	0	999	999	999	1	0	4
2	16	0	1	15	1	30	2	0	0	1	1	0	0	0	0	0	0	0	1	1
4	17	0	1	15	1	28	3	0	1	1	1	0	0	0	0	0	0	0	0	3
1	16	1	1	15	1	12	3	0	0	1	1	0	0	1	0	0	0	0	1	4
2	15	1	1	14	0	14	2	0	0	1	1	0	0	0	0	0	0	0	1	4
2	16	0	1	15	1	30	1	0	0	1	0	0	0	0	0	0	0	0	1	3
2	18	0	1	17	0	20	1	0	0	1	0	0	0	0	0	0	0	0	0	3
2	17	1	1	15	1	9	0	999	999	0	999	999	999	999	999	999	999	1	1	1
6	15	0	1	9	0	1	1	0	0	1	0	0	0	0	0	0	0	0	0	1
2	16	1	1	8	1	5	0	999	0	999	999	999	999	999	999	999	999	1	1	4
3	15	1	1	15	0	25	0	999	999	999	999	0	999	999	0	999	999	1	0	2
4	17	1	1	13	1	20	5	1	1	1	1	0	0	0	0	1	0	0	1	3
2	18	0	1	11	0	9	1	0	0	0	0	0	1	0	0	0	0	0	0	2
3	16	1	1	14	1	30	2	0	1	0	1	0	0	0	0	0	0	0	1	1
3	17	0	1	14	1	29	1	0	0	1	0	0	0	0	0	0	0	0	1	1
1	17	0	1	11	1	30	4	0	1	1	1	0	0	0	0	1	0	0	1	1
3	17	1	1	13	1	29	1	0	0	0	0	1	0	0	0	0	0	0	0	1
4	14	0	1	11	1	30	2	0	0	0	1	0	1	0	0	0	0	0	1	4
1	17	0	1	17	1	28	2	0	0	1	1	0	0	0	0	0	0	0	0	1
4	16	1	1	16	1	9	0	999	999	999	999	999	999	999	999	999	0	1	0	2
5	16	0	1	8	1	17	1	0	0	0	0	1	0	0	0	0	0	0	1	3
1	14	1	1	12	1	29	5	1	1	1	1	1	0	0	0	0	0	0	1	1
1	15	1	1	11	1	15	4	1	0	1	1	0	0	0	0	0	1	0	1	4
3	17	1	1	15	1	6	2	0	0	1	1	0	0	0	0	0	0	0	1	1
6	18	0	1	15	1	6	2	0	1	0	1	0	0	0	0	0	0	0	1	2
6	15	1	1	13	1	5	6	1	1	1	1	1	1	0	0	0	0	0	1	1
1	16	1	1	13	1	30	2	0	0	1	1	0	0	0	0	0	0	0	1	4
3	17	0	1	14	1	30	4	1	1	1	1	0	0	0	0	0	0	0	1	1
3	16	1	1	8	1	29	2	0	0	0	1	0	0	1	0	0	0	0	0	2
3	15	0	1	13	1	20	2	0	0	1	1	0	0	0	0	0	0	0	0	1
1	18	0	1	12	1	30	1	0	0	1	0	0	0	0	0	0	0	0	0	1
6	15	0	1	12	1	30	2	0	0	1	1	0	0	0	0	0	0	0	1	3
2	16	1	1	14	1	30	1	0	0	1	0	0	0	0	0	0	0	0	1	1
2	16	0	1	14	1	30	1	0	0	1	0	0	0	0	0	0	0	0	1	1
3	17	0	1	14	1	28	2	0	0	1	1	0	0	0	0	0	0	0	1	1
3	18	0	1	15	1	30	4	0	1	1	1	1	0	0	0	0	0	0	1	1
4	16	1	1	14	1	13	2	0	1	1	0	0	0	0	0	0	0	0	0	4
5	15	0	1	13	1	1	1	0	0	1	0	0	0	0	0	0	0	0	0	1
6	16	0	1	13	1	30	1	0	0	1	0	0	0	0	0	0	0	0	1	1
6	15	0	1	14	1	20	1	0	0	1	0	0	0	0	0	0	0	0	1	1
3	16	1	1	12	1	14	1	0	0	0	1	0	0	0	0	0	0	0	0	1
2	17	0	1	15	0	20	1	0	0	0	0	0	0	0	0	0	1	0	0	4
6	18	1	1	17	1	15	1	0	0	1	0	0	0	0	0	0	0	0	0	1
6	17	0	1	15	1	27	2	0	0	1	1	0	0	0	0	0	0	0	0	1
2	15	0	1	12	1	14	2	0	0	0	1	1	0	0	0	0	0	0	1	4
4	17	1	1	16	1	30	1	0	0	0	1	0	0	0	0	0	0	0	0	4
1	17	0	1	16	1	30	1	0	0	1	0	0	0	0	0	0	0	0	0	1
3	17	1	1	15	1	25	2	0	0	1	1	0	0	0	0	0	0	0	1	3
1	15	1	1	9	1	30	6	0	1	1	1	1	1	0	0	1	0	0	1	2
1	18	1	1	16	1	29	7	1	1	1	1	1	1	1	0	0	0	0	1	4
1	17	0	1	14	1	20	2	0	0	1	1	0	0	0	0	0	0	0	1	4
3	15	0	1	15	1	30	1	0	0	1	0	0	0	0	0	0	0	0	1	1
3	16	0	1	13	1	25	4	1	1	1	0	0	0	0	0	1	0	0	1	1
3	15	1	1	15	1	16	0	999	999	999	999	999	999	999	999	999	0	1	0	1
3	16	0	1	13	1	30	3	0	0	1	1	1	0	0	0	0	0	0	0	3
6	14	0	1	12	1	30	2	0	0	1	1	0	0	0	0	0	0	0	1	3
5	14	1	1	13	1	30	1	0	0	0	1	0	0	0	0	0	0	0	0	1
5	18	1	1	17	1	30	2	0	1	0	1	0	0	0	0	0	0	0	1	1
6	17	1	1	14	1	30	1	0	0	0	1	0	0	0	0	0	0	0	1	1
3	15	0	1	14	1	11	2	0	0	1	1	0	0	0	0	0	0	0	0	1
1	16	0	1	15	1	30	2	0	1	1	0	0	0	0	0	0	0	0	1	4
1	17	1	1	16	1	8	3	0	0	1	1	0	1	0	0	0	0	0	1	4
1	17	0	1	15	1	29	2	0	0	1	1	0	0	0	0	0	0	0	1	4
2	14	0	1	13	1	4	1	0	0	0	1	0	0	0	0	0	0	0	1	3
2	16	1	1	14	1	2	1	0	0	1	0	0	0	0	0	0	0	0	1	1
3	17	0	1	14	1	20	2	0	0	1	1	0	0	0	0	0	0	0	1	1
5	16	0	1	14	1	30	2	0	0	1	1	0	0	0	0	0	0	0	1	1
6	18	0	1	13	1	30	2	0	0	1	1	0	0	0	0	0	0	0	1	1
1	17	0	1	15	1	25	1	0	0	1	0	0	0	0	0	0	0	0	1	1
1	17	1	1	16	1	30	3	0	0	1	1	1	0	0	0	0	0	0	1	1
1	15	1	1	14	1	15	1	0	0	0	1	0	0	0	0	0	0	0	0	1
2	17	1	1	15	0	30	1	0	0	0	1	0	0	0	0	0	0	0	0	4
2	18	0	1	15	1	28	2	0	0	1	1	0	0	0	0	0	0	0	0	1
3	14	0	1	14	1	15	1	0	0	1	0	0	0	0	0	0	0	0	1	3
3	17	1	1	14	1	5	1	0	0	1	0	0	0	0	0	0	0	0	1	1
4	16	0	1	15	1	30	2	0	0	1	1	0	0	0	0	0	0	0	0	4
5	14	0	1	14	1	14	1	0	0	1	0	0	0	0	0	0	0	0	0	1
5	15	0	1	14	1	6	1	0	0	1	0	0	0	0	0	0	0	0	0	1
1	18	1	1	11	1	30	7	1	1	1	1	1	1	0	0	1	0	0	1	4
1	16	1	1	13	1	24	2	0	0	1	1	0	0	0	0	0	0	0	1	1
4	18	0	1	8	1	30	0	999	999	999	999	999	999	999	999	0	999	1	1	4
1	14	0	1	13	1	20	2	1	0	0	1	0	0	0	0	0	0	0	0	4
2	17	0	1	8	1	7	1	0	1	0	0	0	0	0	0	0	0	0	0	4
2	16	1	1	13	1	19	1	0	0	0	1	0	0	0	0	0	0	0	0	4
5	18	1	1	12	1	30	3	0	0	1	1	1	0	0	0	0	0	0	0	1
5	14	0	1	13	1	15	2	0	0	1	1	0	0	0	0	0	0	0	1	1
3	17	1	1	14	1	30	2	0	0	1	1	0	0	0	0	0	0	0	1	1
3	17	1	1	8	0	4	1	0	0	0	0	1	0	0	0	0	0	0	0	4
6	16	0	1	14	1	7	1	0	0	1	0	0	0	0	0	0	0	0	1	2
4	14	0	1	12	1	30	2	1	0	0	0	0	0	0	0	1	0	0	0	4
4	17	1	1	17	0	5	0	999	999	999	999	999	0	999	999	999	999	1	0	4
2	15	1	1	12	1	30	2	0	0	0	0	0	0	1	1	0	0	0	1	1
4	15	1	1	14	1	20	3	0	0	1	1	0	0	1	0	0	0	0	0	4
5	17	1	1	15	1	5	0	999	0	0	0	999	999	999	999	999	999	1	1	1
6	15	1	1	12	1	30	9	1	1	1	1	1	1	1	1	1	0	0	1	1
1	14	0	1	13	1	30	1	0	0	0	1	0	0	0	0	0	0	0	1	1
3	17	1	1	13	1	30	1	0	0	0	1	0	0	0	0	0	0	0	0	1
6	16	0	1	12	1	30	4	0	1	1	1	0	1	0	0	0	0	0	1	1
1	15	1	1	12	1	30	8	0	1	1	1	1	1	1	1	1	0	0	1	1
3	18	1	1	13	1	30	999	999	999	999	999	999	999	999	999	999	999	999	0	3
3	15	0	1	13	1	28	3	1	1	1	0	0	0	0	0	0	0	0	0	4
3	15	0	1	15	1	12	2	0	0	1	1	0	0	0	0	0	0	0	1	1
3	17	0	1	14	1	30	2	0	1	1	0	0	0	0	0	0	0	0	1	1
6	17	0	1	15	1	30	1	0	0	1	0	0	0	0	0	0	0	0	0	1
1	18	1	1	13	1	30	3	0	0	1	1	1	0	0	0	0	0	0	1	4
3	17	1	1	10	1	4	0	999	999	999	999	999	999	999	999	999	0	1	1	1
2	18	0	1	17	1	30	1	0	0	1	0	0	0	0	0	0	0	0	1	4
2	18	0	1	16	1	30	2	0	0	1	1	0	0	0	0	0	0	0	1	1
3	15	0	1	14	1	30	2	0	0	1	1	0	0	0	0	0	0	0	1	1
3	15	0	1	13	1	25	3	0	1	1	1	0	0	0	0	0	0	0	1	4
3	15	0	1	13	1	30	2	0	0	1	1	0	0	0	0	0	0	0	1	1
3	15	0	1	13	1	30	4	1	1	1	1	0	0	0	0	0	0	0	1	1
2	16	0	1	15	1	15	2	0	0	1	1	0	0	0	0	0	0	0	1	4
1	18	0	1	15	1	28	1	0	0	1	0	0	0	0	0	0	0	0	1	1
1	14	0	1	14	1	17	2	0	0	1	1	0	0	0	0	0	0	0	0	1
2	14	1	1	13	1	10	2	1	0	1	0	0	0	0	0	0	0	0	1	1
2	16	1	1	13	1	27	1	0	0	1	0	0	0	0	0	0	0	0	1	4
2	19	1	1	14	1	30	1	0	0	1	0	0	0	0	0	0	0	0	0	1
3	17	0	1	15	1	30	2	0	0	1	1	0	0	0	0	0	0	0	0	1
3	16	0	1	14	1	30	2	0	0	1	1	0	0	0	0	0	0	0	1	1
5	17	0	1	13	1	6	1	0	0	1	0	0	0	0	0	0	0	0	0	1
6	18	1	1	14	1	15	1	0	0	1	0	0	0	0	0	0	0	0	1	1
6	16	0	1	14	1	28	2	0	0	1	1	0	0	0	0	0	0	0	1	3
6	15	0	1	14	1	30	1	0	0	1	0	0	0	0	0	0	0	0	1	1
6	18	0	1	14	1	29	1	0	0	1	0	0	0	0	0	0	0	0	0	1
2	18	0	1	13	0	17	2	0	0	0	1	1	0	0	0	0	0	0	0	4
1	18	0	1	14	1	30	1	0	0	0	1	0	0	0	0	0	0	0	0	1
1	16	0	1	13	1	12	1	0	0	1	0	0	0	0	0	0	0	0	0	1
2	16	0	1	15	1	10	1	0	0	0	1	0	0	0	0	0	0	0	0	1
2	17	0	1	17	1	18	2	0	0	1	1	0	0	0	0	0	0	0	1	4
2	15	0	1	13	1	30	1	0	0	1	0	0	0	0	0	0	0	0	0	1
2	18	0	1	16	1	30	2	0	0	1	1	0	0	0	0	0	0	0	0	1
3	15	1	1	14	1	25	2	0	0	1	1	0	0	0	0	0	0	0	1	1
4	16	1	1	16	1	9	4	0	0	1	1	1	1	0	0	0	0	0	1	4
6	18	0	1	15	1	13	1	0	0	0	0	0	0	0	0	1	0	0	1	1
6	17	0	1	16	1	16	1	0	0	1	0	0	0	0	0	0	0	0	1	2
1	16	0	1	15	1	30	1	0	0	0	1	0	0	0	0	0	0	0	1	1
4	15	1	1	11	1	22	0	999	999	999	0	999	999	999	999	999	999	1	0	4
4	19	0	1	14	1	14	1	0	0	0	1	0	0	0	0	0	0	0	0	2
1	14	0	1	12	1	30	2	0	0	1	1	0	0	0	0	0	0	0	1	4
6	14	1	1	9	1	29	1	0	0	1	0	0	0	0	0	0	0	0	1	1
6	17	1	1	12	1	30	2	0	1	1	0	0	0	0	0	0	0	0	1	4
6	15	1	1	12	1	15	2	0	1	1	0	0	0	0	0	0	0	0	1	1
2	16	1	1	14	1	20	1	0	0	0	1	0	0	0	0	0	0	0	0	3
3	14	1	1	12	1	30	2	0	0	1	1	0	0	0	0	0	0	0	0	1
1	17	1	1	12	1	25	5	0	1	1	1	1	0	0	1	0	0	0	1	1
3	18	0	1	13	1	30	2	0	0	1	0	1	0	0	0	0	0	0	0	1
4	19	1	1	16	1	9	1	0	0	0	1	0	0	0	0	0	0	0	0	4
3	17	0	1	13	1	30	1	0	0	0	0	1	0	0	0	0	0	0	0	1
1	15	0	1	14	1	17	3	0	0	1	1	1	0	0	0	0	0	0	0	1
1	16	0	1	15	1	28	1	0	0	0	1	0	0	0	0	0	0	0	1	1
1	18	1	1	14	1	17	2	0	0	1	1	0	0	0	0	0	0	0	1	3
1	16	0	1	14	1	5	1	0	0	1	0	0	0	0	0	0	0	0	1	4
3	16	0	1	12	1	10	2	0	1	1	0	0	0	0	0	0	0	0	1	1
4	18	0	1	16	0	3	1	0	0	0	0	0	0	0	1	0	0	0	0	4
5	18	0	1	16	1	30	1	0	0	0	1	0	0	0	0	0	0	0	0	4
2	18	1	1	14	1	5	0	0	0	0	0	0	0	999	999	999	999	1	0	1
1	17	1	1	14	1	25	5	1	1	1	1	1	0	0	0	0	0	0	1	4
5	14	1	1	12	1	30	1	0	0	1	0	0	0	0	0	0	0	0	1	1
3	15	0	1	12	1	26	3	0	0	1	1	1	0	0	0	0	0	0	1	3
6	16	1	1	13	1	30	1	0	0	1	0	0	0	0	0	0	0	0	1	1
3	15	1	1	14	1	30	2	0	0	1	1	0	0	0	0	0	0	0	1	1
1	16	1	1	16	1	3	5	0	1	1	1	0	1	1	0	0	0	0	0	1
1	17	1	1	14	1	30	3	0	0	1	1	1	0	0	0	0	0	0	1	1
2	17	1	1	11	1	30	5	0	0	1	1	1	1	0	0	1	0	0	0	2
3	14	1	1	12	1	21	3	0	1	1	1	0	0	0	0	0	0	0	1	1
5	17	0	1	14	1	30	3	1	1	1	0	0	0	0	0	0	0	0	0	1
6	17	1	1	15	1	25	3	0	1	1	1	0	0	0	0	0	0	0	1	1
6	18	1	1	16	1	23	2	0	0	1	1	0	0	0	0	0	0	0	1	1
6	17	1	1	14	1	25	1	1	0	0	0	0	0	0	0	0	0	0	1	4
6	16	1	1	15	1	25	3	1	0	1	1	0	0	0	0	0	0	0	1	1
2	18	0	1	15	1	20	2	0	0	1	1	0	0	0	0	0	0	0	1	1
3	15	0	1	8	1	30	3	0	0	1	1	0	1	0	0	0	0	0	1	4
4	18	1	1	15	1	30	3	1	1	1	0	0	0	0	0	0	0	0	1	1
1	15	0	1	14	1	4	1	0	0	0	0	1	0	0	0	0	0	0	0	1
1	18	0	1	13	0	30	2	0	0	1	1	0	0	0	0	0	0	0	0	1
2	18	0	1	16	1	30	1	0	0	1	0	0	0	0	0	0	0	0	0	1
2	16	1	1	15	0	2	4	0	0	0	1	1	1	1	0	0	0	0	0	4
3	15	0	1	14	1	1	1	0	0	0	1	0	0	0	0	0	0	0	0	1
4	14	1	1	14	1	4	3	0	0	0	1	1	1	0	0	0	0	0	1	4
4	15	1	1	14	1	20	2	0	1	1	0	0	0	0	0	0	0	0	0	1
4	15	0	1	14	1	8	1	0	1	0	0	0	0	0	0	0	0	0	1	2
5	16	0	1	15	0	20	1	0	0	1	0	0	0	0	0	0	0	0	1	1
6	17	1	1	13	1	27	1	0	0	1	0	0	0	0	0	0	0	0	1	1
6	14	0	1	12	1	30	1	0	0	1	0	0	0	0	0	0	0	0	1	1
6	14	0	1	13	1	11	1	0	0	1	0	0	0	0	0	0	0	0	0	1
1	15	1	1	14	1	30	2	0	0	0	1	0	0	1	0	0	0	0	0	1
1	16	0	1	15	1	30	1	0	0	1	0	0	0	0	0	0	0	0	1	1
1	16	1	1	14	1	10	999	999	999	999	999	999	999	999	999	999	999	999	0	1
1	16	0	1	14	1	3	1	0	0	1	0	0	0	0	0	0	0	0	1	1
2	15	1	1	15	1	1	1	0	0	1	0	0	0	0	0	0	0	0	1	4
2	14	0	1	13	1	4	1	0	0	1	0	0	0	0	0	0	0	0	0	1
2	14	1	1	13	1	20	2	0	0	1	1	0	0	0	0	0	0	0	0	1
2	18	1	1	16	1	28	2	0	1	1	0	0	0	0	0	0	0	0	1	1
2	14	1	1	11	1	25	1	0	0	1	0	0	0	0	0	0	0	0	0	1
3	15	0	1	14	1	2	1	0	0	1	0	0	0	0	0	0	0	0	1	1
5	17	1	1	13	1	30	1	0	0	0	1	0	0	0	0	0	0	0	1	1
5	17	0	1	16	1	20	1	0	0	1	0	0	0	0	0	0	0	0	0	1
6	16	1	1	13	0	3	2	0	0	0	1	1	0	0	0	0	0	0	0	1
6	16	1	1	14	1	22	3	0	0	1	0	1	1	0	0	0	0	0	0	1
6	17	1	1	16	1	30	4	1	1	1	1	0	0	0	0	0	0	0	1	4
6	18	0	1	17	1	10	1	0	0	0	1	0	0	0	0	0	0	0	0	4
6	15	0	1	15	1	15	1	0	0	1	0	0	0	0	0	0	0	0	0	1
3	18	0	1	16	0	4	1	0	0	0	1	0	0	0	0	0	0	0	0	1
3	17	1	1	15	1	14	2	0	0	1	1	0	0	0	0	0	0	0	0	1
1	17	1	1	11	1	30	8	1	1	1	1	1	1	1	1	0	0	0	1	1
6	14	1	1	11	1	30	1	0	0	1	0	0	0	0	0	0	0	0	1	1
1	19	0	1	17	1	30	1	0	0	1	0	0	0	0	0	0	0	0	1	4
3	18	1	1	8	1	30	1	0	0	1	0	0	0	0	0	0	0	0	0	1
2	18	0	1	15	1	30	1	0	0	0	0	0	0	0	0	1	0	0	0	3
3	16	0	1	14	1	19	2	0	0	1	1	0	0	0	0	0	0	0	1	3
1	14	0	1	13	1	30	2	0	0	1	1	0	0	0	0	0	0	0	1	1
3	17	1	1	13	1	10	2	0	0	1	1	0	0	0	0	0	0	0	1	1
1	15	0	1	8	1	30	2	0	0	1	1	0	0	0	0	0	0	0	1	1
1	17	1	1	13	1	15	1	0	0	1	0	0	0	0	0	0	0	0	1	1
1	19	0	1	17	1	30	1	0	0	0	0	0	0	0	0	0	1	0	1	4
1	18	1	1	16	1	30	2	0	0	0	1	0	1	0	0	0	0	0	1	1
2	15	1	1	13	1	3	0	999	999	999	0	999	999	999	999	999	999	1	0	4
1	14	0	1	13	1	30	3	0	0	1	1	1	0	0	0	0	0	0	1	3
2	15	1	1	13	1	30	1	0	0	0	1	0	0	0	0	0	0	0	0	2
6	18	1	1	14	1	30	2	0	0	1	1	0	0	0	0	0	0	0	1	3
1	15	1	1	13	1	30	3	0	1	1	1	0	0	0	0	0	0	0	1	1
2	17	1	1	14	1	7	2	0	1	1	0	0	0	0	0	0	0	0	1	1
2	17	1	1	16	1	28	1	0	0	1	0	0	0	0	0	0	0	0	1	1
3	15	0	1	12	1	28	2	0	0	1	1	0	0	0	0	0	0	0	1	1
3	17	0	1	14	1	15	3	0	1	1	1	0	0	0	0	0	0	0	1	1
3	16	0	1	15	1	28	4	0	1	1	1	1	0	0	0	0	0	0	1	4
6	18	1	1	15	1	10	1	0	0	1	0	0	0	0	0	0	0	0	1	3
6	17	0	1	14	1	26	4	0	1	1	1	1	0	0	0	0	0	0	1	1
5	15	0	1	14	1	29	2	0	1	1	0	0	0	0	0	0	0	0	0	3
2	15	1	1	15	1	15	1	0	0	1	0	0	0	0	0	0	0	0	1	3
2	15	1	1	14	1	10	1	0	0	1	0	0	0	0	0	0	0	0	0	4
2	19	1	1	16	1	26	5	0	0	1	1	1	1	0	0	0	1	0	0	4
3	14	0	1	11	1	29	3	0	1	1	0	0	1	0	0	0	0	0	1	1
4	18	1	1	16	0	9	3	0	1	0	1	0	1	0	0	0	0	0	1	2
6	14	0	1	13	1	7	1	0	0	1	0	0	0	0	0	0	0	0	1	1
1	15	0	1	13	1	1	1	0	0	1	0	0	0	0	0	0	0	0	1	1
1	18	1	1	16	1	15	1	0	0	1	0	0	0	0	0	0	0	0	1	1
2	15	0	1	15	1	2	2	0	0	1	1	0	0	0	0	0	0	0	1	1
2	18	0	1	16	1	25	1	0	0	0	1	0	0	0	0	0	0	0	0	1
4	17	1	1	16	0	5	1	0	0	1	0	0	0	0	0	0	0	0	1	4
5	14	0	1	14	1	30	1	0	0	1	0	0	0	0	0	0	0	0	1	1
5	17	0	1	15	1	10	1	0	0	1	0	0	0	0	0	0	0	0	0	4
6	17	0	1	12	1	20	3	0	1	1	1	0	0	0	0	0	0	0	1	1
6	17	1	1	14	1	30	1	0	0	1	0	0	0	0	0	0	0	0	1	4
6	16	0	1	13	1	22	2	0	0	1	1	0	0	0	0	0	0	0	0	1
1	14	0	1	13	1	4	2	0	0	1	1	0	0	0	0	0	0	0	1	1
1	17	1	1	16	1	30	1	0	0	0	1	0	0	0	0	0	0	0	0	1
1	17	0	1	16	1	22	1	0	0	1	0	0	0	0	0	0	0	0	0	1
1	15	0	1	14	1	20	3	0	1	0	0	0	0	1	1	0	0	0	1	1
1	18	0	1	15	1	10	1	0	0	1	0	0	0	0	0	0	0	0	0	1
2	17	1	1	15	1	30	2	0	0	1	1	0	0	0	0	0	0	0	0	1
2	15	0	1	13	1	10	1	0	0	0	0	0	0	0	0	1	0	0	0	2
2	18	0	1	15	1	30	1	0	0	1	0	0	0	0	0	0	0	0	0	3
3	16	0	1	15	1	10	2	0	0	1	1	0	0	0	0	0	0	0	1	1
3	16	1	1	14	1	14	999	999	999	999	999	999	999	999	999	999	999	999	1	1
3	18	0	1	14	0	30	1	0	0	1	0	0	0	0	0	0	0	0	0	1
4	17	1	1	17	1	16	1	0	0	0	1	0	0	0	0	0	0	0	1	3
6	16	0	1	14	1	20	2	0	0	1	1	0	0	0	0	0	0	0	1	1
6	17	0	1	16	1	3	1	0	0	0	1	0	0	0	0	0	0	0	0	1
6	16	0	1	15	1	9	2	0	0	1	1	0	0	0	0	0	0	0	1	1
6	14	0	1	13	1	2	1	0	0	1	0	0	0	0	0	0	0	0	1	4
6	15	0	1	13	1	30	1	0	0	0	1	0	0	0	0	0	0	0	0	1
3	17	1	1	15	0	30	9	1	1	1	1	1	1	1	1	1	0	0	1	4
3	17	1	1	15	1	30	3	0	1	1	1	0	0	0	0	0	0	0	0	1
4	18	0	1	16	1	7	2	0	0	1	1	0	0	0	0	0	0	0	1	1
4	18	1	0	17	999	2	3	0	0	0	1	1	1	0	0	0	0	0	1	3
6	17	0	1	16	1	1	1	0	0	0	1	0	0	0	0	0	0	0	0	1
5	16	0	1	14	1	30	3	1	0	1	0	0	0	0	0	1	0	0	1	4
4	14	1	1	10	1	6	4	0	0	1	1	1	1	0	0	0	0	0	0	4
1	17	0	1	13	1	30	2	0	0	1	1	0	0	0	0	0	0	0	1	1
1	17	1	1	15	1	30	5	0	1	0	1	1	1	1	0	0	0	0	1	4
3	17	0	1	16	1	30	1	0	0	1	0	0	0	0	0	0	0	0	1	1
6	14	0	1	13	1	30	4	1	0	1	1	0	0	0	0	0	1	0	1	1
1	16	1	1	15	1	30	1	0	0	0	1	0	0	0	0	0	0	0	0	1
4	18	1	1	16	1	1	1	0	0	0	1	0	0	0	0	0	0	0	1	3
4	14	0	1	12	1	3	3	1	0	1	1	0	0	0	0	0	0	0	1	4
4	18	1	1	14	1	5	1	0	0	1	0	0	0	0	0	0	0	0	1	4
2	17	0	1	16	0	15	1	0	0	0	1	0	0	0	0	0	0	0	1	3
2	16	0	1	12	1	30	1	0	0	1	0	0	0	0	0	0	0	0	0	1
3	17	1	1	15	1	10	0	0	0	0	0	0	0	999	999	999	999	1	0	1
4	18	0	1	14	1	5	2	0	1	1	0	0	0	0	0	0	0	0	1	1
4	17	1	1	16	1	2	1	0	0	1	0	0	0	0	0	0	0	0	1	4
5	15	0	1	14	1	1	2	0	1	1	0	0	0	0	0	0	0	0	0	4
1	16	0	1	15	1	14	2	0	0	1	1	0	0	0	0	0	0	0	0	1
1	18	0	1	17	1	30	999	999	999	999	999	999	999	999	999	999	999	999	1	4
1	16	1	1	15	0	1	1	0	0	0	0	1	0	0	0	0	0	0	0	1
2	17	0	1	16	0	1	1	0	0	0	1	0	0	0	0	0	0	0	0	3
2	17	0	1	15	1	30	2	0	0	1	0	0	0	0	0	0	1	0	1	1
4	18	0	1	17	1	20	1	0	0	1	0	0	0	0	0	0	0	0	1	2
6	16	1	1	13	1	26	1	0	0	1	0	0	0	0	0	0	0	0	1	1
1	15	0	1	13	1	20	4	0	0	1	1	1	1	0	0	0	0	0	0	1
1	16	1	1	13	0	15	1	0	0	0	0	1	0	0	0	0	0	0	1	1
2	16	1	1	15	1	14	1	0	0	0	1	0	0	0	0	0	0	0	0	4
2	17	0	1	15	1	9	999	999	999	999	999	999	999	999	999	999	999	999	0	1
6	17	0	1	13	1	25	1	0	0	1	0	0	0	0	0	0	0	0	1	1
1	16	0	1	14	1	27	1	0	0	1	0	0	0	0	0	0	0	0	1	1
3	16	0	1	14	1	20	2	0	0	1	1	0	0	0	0	0	0	0	0	1
4	18	0	1	17	1	11	3	0	1	1	1	0	0	0	0	0	0	0	1	4
5	15	0	1	13	1	27	5	0	1	1	1	1	1	0	0	0	0	0	1	1
1	15	1	1	15	0	5	2	0	0	1	1	0	0	0	0	0	0	0	1	4
3	17	1	1	16	1	30	1	0	0	1	0	0	0	0	0	0	0	0	1	1
6	15	0	1	13	1	15	4	0	1	1	1	0	1	0	0	0	0	0	1	1
4	18	0	1	17	1	5	3	0	1	1	1	0	0	0	0	0	0	0	0	1
2	14	1	1	14	1	30	1	0	0	0	1	0	0	0	0	0	0	0	0	3
3	17	0	1	14	1	20	1	0	0	1	0	0	0	0	0	0	0	0	1	1
4	16	0	1	15	1	6	1	0	0	1	0	0	0	0	0	0	0	0	1	3
6	16	0	1	12	1	7	2	0	0	0	0	1	0	1	0	0	0	0	0	1
1	15	0	1	14	1	8	1	0	0	0	1	0	0	0	0	0	0	0	1	4
4	16	0	1	13	1	8	2	0	0	1	1	0	0	0	0	0	0	0	1	4
6	15	1	1	12	1	30	2	0	1	0	1	0	0	0	0	0	0	0	1	1
1	14	0	1	12	1	20	1	0	0	0	1	0	0	0	0	0	0	0	0	1
2	16	1	1	15	1	25	1	0	0	1	0	0	0	0	0	0	0	0	1	4
2	16	0	1	14	1	5	0	0	0	0	0	999	999	999	999	999	999	1	1	1
2	15	1	1	10	1	15	2	0	0	1	1	0	0	0	0	0	0	0	1	4
2	18	0	1	16	1	23	1	0	0	1	0	0	0	0	0	0	0	0	1	4
2	17	0	1	13	1	30	4	1	1	1	1	0	0	0	0	0	0	0	0	3
2	18	1	1	18	1	8	1	0	0	0	1	0	0	0	0	0	0	0	1	2
3	17	0	1	16	1	5	1	0	0	1	0	0	0	0	0	0	0	0	0	3
5	16	0	1	12	1	10	1	0	0	1	0	0	0	0	0	0	0	0	1	1
6	16	1	1	16	1	3	1	0	0	1	0	0	0	0	0	0	0	0	0	1
6	14	0	1	13	1	8	1	0	0	1	0	0	0	0	0	0	0	0	1	1
6	15	0	1	13	1	11	2	0	0	1	1	0	0	0	0	0	0	0	1	1
6	18	0	1	15	1	30	4	1	1	1	1	0	0	0	0	0	0	0	1	1
1	17	0	1	13	1	4	2	0	0	1	1	0	0	0	0	0	0	0	1	1
2	16	0	1	15	1	18	1	0	0	1	0	0	0	0	0	0	0	0	0	4
1	17	1	1	15	1	3	2	0	0	1	1	0	0	0	0	0	0	0	1	1
1	15	0	1	14	1	12	1	0	0	0	1	0	0	0	0	0	0	0	0	1
1	16	0	1	16	1	2	1	0	0	0	1	0	0	0	0	0	0	0	0	1
2	15	0	1	11	1	6	1	0	0	1	0	0	0	0	0	0	0	0	0	4
2	14	1	1	13	1	2	1	0	0	1	0	0	0	0	0	0	0	0	1	3
2	15	1	1	14	1	3	2	0	0	1	1	0	0	0	0	0	0	0	0	3
2	15	0	1	14	1	10	2	0	0	1	1	0	0	0	0	0	0	0	1	4
2	17	0	1	15	1	15	2	0	0	1	1	0	0	0	0	0	0	0	1	1
2	16	1	1	14	1	17	4	0	0	1	1	1	1	0	0	0	0	0	0	4
3	18	0	1	14	1	25	1	0	0	1	0	0	0	0	0	0	0	0	0	1
3	17	0	1	15	1	13	1	0	0	1	0	0	0	0	0	0	0	0	1	3
3	16	0	1	15	1	13	2	0	0	1	1	0	0	0	0	0	0	0	0	1
3	17	0	1	14	1	20	3	0	1	1	1	0	0	0	0	0	0	0	1	1
3	15	0	1	14	1	30	2	0	1	1	0	0	0	0	0	0	0	0	1	4
4	18	1	1	15	1	1	1	0	0	1	0	0	0	0	0	0	0	0	0	4
4	16	1	1	16	0	5	999	999	999	999	999	999	999	999	999	999	999	999	0	4
4	16	0	1	13	1	25	1	0	0	1	0	0	0	0	0	0	0	0	1	4
4	14	0	1	13	1	3	1	0	0	0	1	0	0	0	0	0	0	0	1	3
4	15	1	1	14	1	4	2	0	1	1	0	0	0	0	0	0	0	0	0	1
4	17	0	1	17	0	2	0	0	999	999	999	999	999	999	999	999	999	1	0	4
5	15	1	1	14	0	2	1	0	0	1	0	0	0	0	0	0	0	0	1	1
5	14	0	1	14	0	1	0	999	999	0	0	999	999	999	999	999	999	1	1	4
5	15	0	1	13	1	5	1	0	0	1	0	0	0	0	0	0	0	0	1	1
6	17	0	1	16	1	10	1	0	0	1	0	0	0	0	0	0	0	0	0	1
6	16	1	1	15	1	24	1	0	0	1	0	0	0	0	0	0	0	0	0	1
6	17	0	1	15	1	5	2	0	1	1	0	0	0	0	0	0	0	0	0	1
6	16	0	1	14	1	4	2	0	0	1	1	0	0	0	0	0	0	0	1	4
6	15	1	1	14	1	1	1	0	0	1	0	0	0	0	0	0	0	0	0	4
6	17	0	1	15	1	10	999	999	999	999	999	999	999	999	999	999	999	999	0	1
6	15	0	1	15	1	3	2	0	0	1	1	0	0	0	0	0	0	0	1	1
6	14	0	1	12	0	2	0	999	999	0	0	999	999	999	999	999	999	1	0	3
6	16	1	1	14	1	28	1	0	0	1	0	0	0	0	0	0	0	0	0	1
6	15	1	1	13	1	30	8	1	1	1	1	1	1	1	0	1	0	0	1	1
6	16	0	1	13	1	2	1	0	0	1	0	0	0	0	0	0	0	0	0	1
6	16	0	1	15	1	1	1	0	0	1	0	0	0	0	0	0	0	0	1	1
1	16	0	0	16	999	2	1	0	0	1	0	0	0	0	0	0	0	0	0	1
2	15	1	1	13	0	2	999	999	999	999	999	999	999	999	999	999	999	999	0	4
2	17	0	1	17	0	2	999	999	999	999	999	999	999	999	999	999	999	999	0	2
3	16	0	1	15	0	2	1	0	0	0	0	1	0	0	0	0	0	0	0	3
4	14	0	1	13	1	3	1	0	0	0	1	0	0	0	0	0	0	0	1	4
6	16	0	1	15	0	1	1	0	0	1	0	0	0	0	0	0	0	0	0	1
6	16	0	0	14	999	4	0	999	999	0	0	999	999	999	999	999	999	1	0	4
6	17	1	0	10	999	1	0	999	999	0	999	999	0	999	999	999	999	1	0	4
1	14	0	999	12	999	999	2	0	0	1	1	0	0	0	0	0	0	0	0	1
4	13	0	1	11	1	28	3	0	0	0	1	0	1	0	0	1	0	0	1	4
1	17	0	1	14	1	30	1	0	0	1	0	0	0	0	0	0	0	0	0	1
3	17	1	1	15	1	30	1	0	0	0	1	0	0	0	0	0	0	0	0	1
5	14	1	1	12	1	28	7	1	1	1	1	1	1	1	0	0	0	0	0	1
4	17	0	1	13	0	2	2	0	0	1	1	0	0	0	0	0	0	0	0	4
2	16	1	1	12	1	27	2	0	0	0	1	1	0	0	0	0	0	0	1	4
2	16	1	1	12	0	20	0	999	999	999	999	999	999	999	999	999	0	0	0	4
3	17	0	1	15	1	8	1	0	0	1	0	0	0	0	0	0	0	0	1	1
4	16	1	1	11	1	22	2	0	1	1	0	0	0	0	0	0	0	0	0	4
1	14	0	1	13	1	30	3	0	0	0	1	0	0	1	0	1	0	0	0	1
4	17	1	1	17	1	5	999	999	999	999	999	999	999	999	999	999	999	999	0	4
4	16	0	1	14	0	7	0	999	999	999	0	0	999	999	999	999	0	1	0	3
1	16	1	1	15	1	30	3	1	1	1	0	0	0	0	0	0	0	0	1	4
1	17	1	1	14	1	20	2	0	0	1	1	0	0	0	0	0	0	0	1	4
6	16	0	1	15	1	30	2	0	0	1	1	0	0	0	0	0	0	0	0	2
3	15	1	1	13	1	27	3	0	1	1	1	0	0	0	0	0	0	0	1	3
4	14	1	1	14	1	30	3	0	1	1	1	0	0	0	0	0	0	0	0	4
1	14	1	1	14	1	1	1	0	0	1	0	0	0	0	0	0	0	0	0	4
1	17	0	1	15	1	4	3	0	0	1	1	1	0	0	0	0	0	0	1	1
1	14	0	1	13	1	25	1	0	0	0	0	1	0	0	0	0	0	0	1	1
2	14	0	1	13	1	4	4	0	0	1	1	1	1	0	0	0	0	0	0	4
2	15	1	1	14	1	1	4	0	0	1	1	1	1	0	0	0	0	0	0	3
2	17	1	1	13	0	3	0	999	999	999	0	999	999	999	999	999	999	1	0	1
2	17	1	1	10	0	20	1	0	0	0	1	0	0	0	0	0	0	0	0	2
2	14	0	1	14	1	20	2	0	0	1	1	0	0	0	0	0	0	0	1	1
3	15	0	1	14	1	15	2	0	0	1	1	0	0	0	0	0	0	0	1	1
4	15	0	1	13	1	12	1	0	0	1	0	0	0	0	0	0	0	0	1	4
2	17	1	1	16	0	16	999	999	999	999	999	999	999	999	999	999	999	999	0	4
4	16	1	1	15	0	7	2	0	0	0	1	1	0	0	0	0	0	0	0	4
2	17	0	1	8	1	2	1	0	1	0	0	0	0	0	0	0	0	0	0	4
5	14	0	1	11	1	14	1	0	0	1	0	0	0	0	0	0	0	0	0	4
1	17	0	1	15	1	3	2	0	0	1	1	0	0	0	0	0	0	0	0	4
1	17	0	1	13	1	10	2	0	0	1	1	0	0	0	0	0	0	0	1	1
1	16	1	1	16	1	26	4	0	1	1	1	1	0	0	0	0	0	0	0	2
1	16	0	1	11	1	30	2	0	0	1	1	0	0	0	0	0	0	0	0	4
1	17	1	1	12	1	30	7	1	1	1	1	1	1	1	0	0	0	0	1	1
1	15	0	1	14	1	5	1	0	0	1	0	0	0	0	0	0	0	0	0	4
2	17	0	1	13	1	6	1	0	0	1	0	0	0	0	0	0	0	0	1	1
2	17	1	1	15	0	1	0	999	999	0	0	999	999	999	999	999	999	1	0	3
2	14	0	1	13	0	3	1	0	0	0	1	0	0	0	0	0	0	0	1	1
2	15	1	1	15	1	3	1	0	0	0	1	0	0	0	0	0	0	0	0	4
2	19	1	1	18	1	1	1	0	0	1	0	0	0	0	0	0	0	0	1	2
2	15	0	1	12	1	22	1	0	0	1	0	0	0	0	0	0	0	0	1	3
2	18	0	1	14	1	15	2	0	0	0	1	0	1	0	0	0	0	0	1	4
3	18	0	1	13	1	1	0	999	0	0	0	999	0	0	999	999	999	1	0	1
3	16	0	1	15	1	2	3	0	1	1	1	0	0	0	0	0	0	0	1	1
3	17	1	1	15	1	8	2	0	0	1	1	0	0	0	0	0	0	0	0	1
3	17	0	1	14	1	5	2	0	0	1	1	0	0	0	0	0	0	0	1	1
3	15	1	1	14	0	1	999	999	999	999	999	999	999	999	999	999	999	999	0	1
4	16	1	1	15	1	1	1	0	0	0	1	0	0	0	0	0	0	0	0	2
4	15	1	1	13	1	10	1	0	0	0	1	0	0	0	0	0	0	0	1	4
4	15	0	1	9	1	7	8	0	1	1	1	1	1	1	1	1	0	0	0	4
4	15	0	1	15	0	1	1	0	0	0	1	0	0	0	0	0	0	0	0	4
4	15	0	1	11	0	3	1	0	0	1	0	0	0	0	0	0	0	0	0	4
4	15	0	1	14	1	6	0	999	999	999	0	999	999	999	999	999	999	1	0	4
4	17	0	1	12	1	20	2	0	0	1	1	0	0	0	0	0	0	0	1	2
5	15	1	1	14	1	21	3	0	0	1	1	1	0	0	0	0	0	0	1	1
5	17	1	1	13	1	3	2	1	0	0	0	0	1	0	0	0	0	0	0	1
6	17	1	1	16	1	3	2	0	0	1	1	0	0	0	0	0	0	0	1	3
6	18	0	1	14	1	2	3	0	1	1	1	0	0	0	0	0	0	0	1	1
6	17	0	1	16	1	1	1	0	0	1	0	0	0	0	0	0	0	0	1	4
1	16	0	1	15	1	7	1	0	0	0	1	0	0	0	0	0	0	0	0	1
1	16	0	1	14	0	5	1	0	0	0	1	0	0	0	0	0	0	0	0	1
2	17	1	1	15	0	5	0	999	999	999	999	999	999	999	999	999	0	1	0	3
2	16	1	1	14	0	8	4	0	0	1	1	1	1	0	0	0	0	0	1	4
3	16	1	1	14	1	1	999	999	999	999	999	999	999	999	999	999	999	999	0	1
3	17	0	1	13	1	1	0	999	999	999	0	999	999	0	999	0	999	1	0	1
4	16	1	1	15	1	4	3	0	1	1	1	0	0	0	0	0	0	0	1	4
4	17	1	1	16	1	2	1	0	0	0	1	0	0	0	0	0	0	0	0	4
4	18	1	1	17	0	3	2	0	0	0	1	1	0	0	0	0	0	0	0	2
4	17	1	1	17	0	2	2	0	0	0	1	1	0	0	0	0	0	0	0	4
4	18	1	1	14	1	3	1	0	1	0	0	0	0	0	0	0	0	0	1	4
4	15	0	1	15	1	3	1	0	0	0	1	0	0	0	0	0	0	0	0	4
4	17	0	1	16	1	1	1	0	0	0	0	1	0	0	0	0	0	0	0	1
4	17	0	1	14	1	4	3	0	0	1	1	1	0	0	0	0	0	0	0	4
4	14	1	1	13	0	1	3	0	0	0	1	0	1	1	0	0	0	0	0	4
4	17	0	1	16	0	4	1	0	0	0	1	0	0	0	0	0	0	0	0	3
5	18	1	1	16	0	4	999	999	999	999	999	999	999	999	999	999	999	999	0	3
5	17	0	1	11	1	2	2	0	0	0	1	1	0	0	0	0	0	0	0	1
5	14	1	1	11	1	1	1	0	0	1	0	0	0	0	0	0	0	0	1	1
5	14	0	1	14	1	29	1	0	0	1	0	0	0	0	0	0	0	0	0	1
1	16	1	1	14	1	4	2	0	1	1	0	0	0	0	0	0	0	0	1	4
1	15	0	1	14	1	10	3	0	1	1	1	0	0	0	0	0	0	0	1	1
3	15	1	1	13	1	16	5	0	1	1	1	1	1	0	0	0	0	0	1	1
3	17	1	1	14	1	30	5	0	1	1	1	1	1	0	0	0	0	0	1	3
4	17	0	1	16	1	20	1	0	0	1	0	0	0	0	0	0	0	0	0	2
6	15	1	1	14	1	10	2	0	0	1	0	0	0	1	0	0	0	0	1	1
6	15	0	1	11	1	30	3	0	0	1	1	1	0	0	0	0	0	0	1	1
4	17	0	1	11	1	30	8	1	1	1	1	1	1	1	1	0	0	0	1	4
1	15	1	1	12	1	28	1	0	0	1	0	0	0	0	0	0	0	0	0	1
1	17	1	1	12	1	25	1	1	0	0	0	0	0	0	0	0	0	0	0	3
1	16	1	1	14	1	23	3	0	0	1	1	1	0	0	0	0	0	0	1	1
1	17	1	1	16	1	7	2	0	0	1	1	0	0	0	0	0	0	0	0	4
2	15	1	1	12	1	15	1	0	0	1	0	0	0	0	0	0	0	0	1	1
2	17	1	1	10	1	14	3	0	0	1	1	0	1	0	0	0	0	0	1	4
3	16	1	1	13	1	20	2	0	0	1	1	0	0	0	0	0	0	0	1	1
6	17	0	1	14	1	3	1	0	0	1	0	0	0	0	0	0	0	0	0	4
6	18	0	1	15	1	30	2	0	0	1	1	0	0	0	0	0	0	0	0	1
4	15	1	1	15	1	14	3	0	0	1	1	0	0	1	0	0	0	0	1	3
1	16	1	1	14	1	6	2	0	1	1	0	0	0	0	0	0	0	0	1	3
3	17	0	1	15	1	28	1	0	0	1	0	0	0	0	0	0	0	0	0	1
6	18	0	1	16	1	30	2	0	0	1	1	0	0	0	0	0	0	0	1	1
6	17	0	1	15	1	11	2	0	0	1	1	0	0	0	0	0	0	0	1	1
6	18	1	1	17	1	30	2	0	0	1	1	0	0	0	0	0	0	0	1	1
6	17	1	1	12	1	30	9	1	1	1	1	1	1	1	1	1	0	0	0	1
1	17	1	1	15	1	3	1	0	0	0	1	0	0	0	0	0	0	0	0	4
1	17	1	1	16	1	20	1	0	0	0	1	0	0	0	0	0	0	0	0	4
2	15	1	1	14	1	3	3	0	0	1	1	0	0	1	0	0	0	0	0	3
1	13	0	1	13	1	20	2	0	0	1	1	0	0	0	0	0	0	0	1	4
1	15	1	1	13	1	7	1	0	0	1	0	0	0	0	0	0	0	0	0	4
1	16	1	1	15	1	4	1	0	0	0	1	0	0	0	0	0	0	0	0	4
1	17	0	1	15	1	30	1	0	0	0	1	0	0	0	0	0	0	0	1	1
1	17	0	1	12	1	5	1	0	0	1	0	0	0	0	0	0	0	0	1	4
2	16	1	1	13	1	26	3	0	0	1	1	0	1	0	0	0	0	0	0	1
2	16	1	1	13	1	15	1	0	0	0	1	0	0	0	0	0	0	0	0	4
2	15	1	1	9	1	8	999	999	999	999	999	999	999	999	999	999	999	999	1	1
3	16	1	1	15	1	5	1	0	0	1	0	0	0	0	0	0	0	0	1	4
4	15	0	1	15	0	2	2	0	0	1	1	0	0	0	0	0	0	0	0	3
4	16	0	1	14	1	8	1	0	0	1	0	0	0	0	0	0	0	0	1	1
1	17	1	1	14	1	25	1	0	0	0	1	0	0	0	0	0	0	0	1	4
6	17	1	1	14	1	30	6	1	1	1	1	1	0	1	0	0	0	0	1	1
3	15	1	1	14	1	7	1	0	0	1	0	0	0	0	0	0	0	0	0	3
3	17	1	1	15	1	30	1	0	0	1	0	0	0	0	0	0	0	0	1	4
1	16	0	1	15	1	12	0	999	999	0	999	999	999	999	999	999	999	1	1	1
1	17	0	1	15	1	2	1	0	0	0	1	0	0	0	0	0	0	0	1	4
1	17	0	1	12	1	30	1	0	0	1	0	0	0	0	0	0	0	0	1	1
1	16	0	1	15	1	15	1	0	0	0	1	0	0	0	0	0	0	0	0	4
1	15	1	1	12	1	20	999	999	999	999	999	999	999	999	999	999	999	999	1	3
1	16	1	1	15	1	30	0	0	0	0	0	0	999	999	999	999	999	1	1	3
2	15	1	1	15	0	3	1	0	0	1	0	0	0	0	0	0	0	0	1	3
2	15	0	1	14	1	20	1	0	0	1	0	0	0	0	0	0	0	0	1	3
2	17	1	1	14	1	6	2	0	0	0	1	1	0	0	0	0	0	0	0	1
2	16	0	1	11	1	4	2	0	0	0	1	1	0	0	0	0	0	0	0	4
2	16	0	1	15	1	10	4	1	0	1	1	0	0	1	0	0	0	0	0	1
2	17	1	1	16	0	10	2	0	0	0	0	1	0	0	0	0	1	0	0	1
2	18	0	1	16	1	5	1	0	0	1	0	0	0	0	0	0	0	0	0	1
2	14	0	1	13	0	2	1	0	0	0	1	0	0	0	0	0	0	0	1	3
2	17	1	1	10	1	30	9	1	1	1	1	1	1	1	1	1	0	0	1	4
2	16	0	1	14	1	1	1	0	0	0	1	0	0	0	0	0	0	0	1	3
2	17	1	1	16	1	10	1	0	0	1	0	0	0	0	0	0	0	0	1	2
2	16	0	1	15	1	6	1	0	0	1	0	0	0	0	0	0	0	0	0	1
3	17	0	1	14	1	19	1	0	0	1	0	0	0	0	0	0	0	0	0	1
3	18	1	1	15	1	10	2	0	0	1	1	0	0	0	0	0	0	0	1	1
3	18	1	1	14	1	10	1	0	0	1	0	0	0	0	0	0	0	0	0	3
3	15	0	1	13	1	14	1	0	0	1	0	0	0	0	0	0	0	0	0	3
3	15	1	1	13	1	3	1	0	0	1	0	0	0	0	0	0	0	0	0	1
3	17	1	1	13	1	6	1	0	0	0	1	0	0	0	0	0	0	0	0	1
3	16	1	1	15	0	30	2	0	0	1	1	0	0	0	0	0	0	0	1	4
3	17	1	1	15	1	4	1	0	0	1	0	0	0	0	0	0	0	0	0	1
3	15	0	1	15	1	20	2	0	0	1	1	0	0	0	0	0	0	0	1	3
4	18	1	1	13	1	30	999	999	999	999	999	999	999	999	999	999	999	999	1	1
4	18	1	1	13	1	30	1	0	0	1	0	0	0	0	0	0	0	0	1	1
4	18	0	1	18	0	2	2	0	0	1	1	0	0	0	0	0	0	0	0	2
4	16	0	1	14	0	7	1	0	0	1	0	0	0	0	0	0	0	0	1	4
4	18	0	1	17	1	7	2	0	0	1	1	0	0	0	0	0	0	0	1	2
4	15	0	1	15	1	4	1	0	0	1	0	0	0	0	0	0	0	0	0	3
4	16	1	1	15	0	15	3	0	0	1	0	1	1	0	0	0	0	0	1	3
4	16	1	1	14	0	1	1	0	0	1	0	0	0	0	0	0	0	0	1	4
4	17	0	1	16	1	2	1	0	0	1	0	0	0	0	0	0	0	0	0	4
4	18	1	1	14	1	3	2	0	1	1	0	0	0	0	0	0	0	0	0	4
5	16	0	1	16	1	13	3	0	0	1	1	1	0	0	0	0	0	0	0	1
5	16	0	1	15	1	30	1	0	0	1	0	0	0	0	0	0	0	0	0	1
5	16	1	1	15	1	18	2	0	0	1	1	0	0	0	0	0	0	0	1	1
5	17	0	1	16	1	1	1	0	0	1	0	0	0	0	0	0	0	0	0	1
6	15	1	1	13	1	5	2	0	0	1	1	0	0	0	0	0	0	0	0	3
6	16	1	1	14	1	30	7	1	1	1	1	1	1	1	0	0	0	0	1	1
6	18	0	1	15	1	15	2	1	0	1	0	0	0	0	0	0	0	0	0	1
6	15	0	1	15	1	3	1	0	0	1	0	0	0	0	0	0	0	0	0	1
6	17	0	1	15	1	25	2	0	0	1	1	0	0	0	0	0	0	0	0	1
6	17	1	1	16	1	1	0	999	999	0	0	999	999	999	999	999	999	1	0	1
6	15	1	1	13	1	16	5	1	0	1	1	1	0	0	0	1	0	0	0	1
6	15	0	1	14	1	20	2	0	0	1	1	0	0	0	0	0	0	0	1	1
6	14	1	1	13	1	2	1	0	0	1	0	0	0	0	0	0	0	0	1	1
2	17	1	1	13	1	6	3	0	0	1	1	0	1	0	0	0	0	0	1	4
1	15	0	1	14	0	4	2	0	0	1	1	0	0	0	0	0	0	0	1	4
2	18	1	1	17	1	25	1	0	0	1	0	0	0	0	0	0	0	0	0	2
2	17	0	1	12	1	3	999	999	999	999	999	999	999	999	999	999	999	999	0	3
3	15	1	1	14	1	4	999	999	999	999	999	999	999	999	999	999	999	999	1	1
3	17	0	1	15	1	30	0	999	0	0	999	999	999	999	999	999	999	1	0	1
1	15	1	1	14	0	3	1	0	0	0	1	0	0	0	0	0	0	0	0	1
1	15	0	1	14	1	3	3	1	0	1	1	0	0	0	0	0	0	0	0	4
2	17	1	1	13	0	30	999	999	999	999	999	999	999	999	999	999	999	999	0	2
3	17	1	1	15	0	2	0	999	999	0	0	999	999	999	999	999	999	1	0	1
4	15	1	1	14	0	2	1	0	0	0	1	0	0	0	0	0	0	0	0	4
4	18	1	1	15	0	5	1	0	0	0	1	0	0	0	0	0	0	0	1	4
4	16	0	1	16	0	1	999	999	999	999	999	999	999	999	999	999	999	999	0	2
6	17	0	1	13	0	16	999	999	999	999	999	999	999	999	999	999	999	999	0	4
1	16	0	1	16	0	1	2	1	0	0	1	0	0	0	0	0	0	0	0	3
1	14	1	1	13	1	15	2	0	0	1	1	0	0	0	0	0	0	0	1	1
1	16	1	1	15	1	2	3	0	0	1	1	1	0	0	0	0	0	0	0	4
1	15	0	1	14	1	1	1	0	0	0	1	0	0	0	0	0	0	0	0	1
1	16	1	1	15	0	3	1	0	0	1	0	0	0	0	0	0	0	0	0	4
1	14	1	1	13	1	30	1	0	0	0	0	0	0	0	0	0	1	0	0	1
1	15	0	1	14	1	3	1	0	0	0	1	0	0	0	0	0	0	0	0	1
1	17	0	1	14	0	2	999	999	999	999	999	999	999	999	999	999	999	999	0	4
1	18	1	1	14	1	2	2	0	0	0	1	1	0	0	0	0	0	0	0	1
1	16	0	1	15	1	2	2	0	0	1	1	0	0	0	0	0	0	0	0	1
1	17	0	1	15	1	10	2	0	0	1	1	0	0	0	0	0	0	0	1	4
1	17	1	1	14	1	1	999	999	999	999	999	999	999	999	999	999	999	999	1	1
1	16	1	1	14	1	6	2	0	0	1	1	0	0	0	0	0	0	0	1	3
1	17	0	1	17	0	1	1	0	0	0	0	0	0	0	0	0	1	0	0	1
1	16	0	1	15	1	16	4	0	0	1	1	1	1	0	0	0	0	0	0	4
1	16	1	1	14	1	1	1	0	0	1	0	0	0	0	0	0	0	0	0	4
1	16	1	1	15	1	7	3	0	0	1	1	1	0	0	0	0	0	0	1	1
1	16	1	1	15	1	15	1	0	0	0	1	0	0	0	0	0	0	0	0	1
1	19	0	1	14	1	11	2	0	0	1	1	0	0	0	0	0	0	0	0	4
1	14	0	1	14	1	20	3	0	0	1	1	1	0	0	0	0	0	0	1	1
1	16	1	1	14	1	5	2	0	0	1	1	0	0	0	0	0	0	0	1	1
1	16	1	1	15	1	8	1	0	0	0	1	0	0	0	0	0	0	0	0	1
1	18	1	1	17	1	6	1	0	0	0	1	0	0	0	0	0	0	0	1	4
1	15	1	1	13	1	5	3	0	1	1	1	0	0	0	0	0	0	0	1	4
1	16	0	1	15	1	10	1	0	0	0	1	0	0	0	0	0	0	0	0	4
1	17	0	1	16	1	2	2	0	0	1	1	0	0	0	0	0	0	0	1	1
1	15	0	1	14	0	2	1	0	0	0	1	0	0	0	0	0	0	0	0	1
1	18	1	1	15	1	6	2	0	0	0	1	0	1	0	0	0	0	0	1	1
1	17	0	1	17	1	22	1	0	0	1	0	0	0	0	0	0	0	0	0	1
2	15	0	1	14	0	1	0	999	999	999	0	999	999	999	999	999	999	1	0	1
2	15	1	1	14	1	3	2	0	1	1	0	0	0	0	0	0	0	0	1	1
2	15	0	1	14	0	10	2	0	0	1	1	0	0	0	0	0	0	0	1	4
2	15	1	1	9	0	1	1	0	0	1	0	0	0	0	0	0	0	0	1	1
2	16	0	1	14	1	11	1	0	0	0	1	0	0	0	0	0	0	0	0	1
2	16	0	1	15	0	2	1	0	0	1	0	0	0	0	0	0	0	0	0	4
2	18	0	1	18	0	1	3	0	0	1	1	1	0	0	0	0	0	0	1	2
2	16	1	1	15	1	30	2	0	0	1	1	0	0	0	0	0	0	0	0	1
2	14	0	1	13	0	3	1	0	0	1	0	0	0	0	0	0	0	0	1	3
2	17	0	1	16	0	6	1	0	0	0	1	0	0	0	0	0	0	0	0	3
2	18	1	1	16	1	8	1	0	0	0	1	0	0	0	0	0	0	0	0	3
2	18	1	1	15	1	28	2	0	0	1	1	0	0	0	0	0	0	0	0	2
2	18	0	1	16	1	3	0	999	999	0	0	999	999	999	999	999	999	1	0	1
2	18	1	1	14	1	2	0	0	999	0	999	999	0	999	999	999	999	1	1	4
2	14	0	1	14	0	2	1	0	0	0	0	0	0	1	0	0	0	0	0	3
2	17	0	1	16	1	3	1	0	0	1	0	0	0	0	0	0	0	0	0	1
2	14	0	1	13	1	1	1	0	0	1	0	0	0	0	0	0	0	0	0	1
2	15	1	1	14	1	26	1	0	0	1	0	0	0	0	0	0	0	0	0	1
2	15	0	1	12	1	21	3	0	0	1	1	1	0	0	0	0	0	0	0	3
2	14	0	1	14	1	15	1	0	0	1	0	0	0	0	0	0	0	0	0	3
2	15	0	1	14	1	3	2	0	0	1	1	0	0	0	0	0	0	0	0	1
2	14	1	1	13	1	7	999	999	999	999	999	999	999	999	999	999	999	999	0	1
2	17	0	1	16	0	5	7	1	1	1	1	1	1	1	0	0	0	0	1	2
2	14	1	1	13	1	7	2	0	0	1	1	0	0	0	0	0	0	0	0	1
2	18	0	1	13	1	1	1	0	0	0	1	0	0	0	0	0	0	0	0	1
2	16	0	1	15	0	6	1	0	0	0	1	0	0	0	0	0	0	0	0	4
2	18	1	1	13	1	17	1	0	0	1	0	0	0	0	0	0	0	0	1	1
2	17	0	1	15	1	8	2	0	0	1	1	0	0	0	0	0	0	0	1	3
2	15	1	1	15	1	3	999	999	999	999	999	999	999	999	999	999	999	999	0	4
2	14	0	1	14	1	2	999	999	999	999	999	999	999	999	999	999	999	999	0	3
2	16	0	1	14	1	4	2	0	0	1	1	0	0	0	0	0	0	0	1	1
2	17	1	1	13	1	11	1	0	0	0	1	0	0	0	0	0	0	0	0	1
2	16	0	1	14	1	16	2	0	0	1	1	0	0	0	0	0	0	0	0	4
2	16	0	1	15	1	1	1	0	0	1	0	0	0	0	0	0	0	0	0	1
2	17	0	1	13	1	4	1	0	0	0	1	0	0	0	0	0	0	0	1	3
2	16	1	1	15	0	30	0	999	999	0	999	999	999	999	999	999	999	1	0	2
2	16	1	1	14	1	1	1	0	0	1	0	0	0	0	0	0	0	0	0	3
2	15	0	1	13	1	1	2	0	0	1	1	0	0	0	0	0	0	0	0	3
2	16	0	1	13	0	8	2	0	0	1	1	0	0	0	0	0	0	0	0	3
2	16	0	1	15	0	5	2	0	0	1	1	0	0	0	0	0	0	0	0	4
2	16	1	1	13	1	13	999	999	999	999	999	999	999	999	999	999	999	999	0	4
2	18	1	1	12	1	1	999	999	999	999	999	999	999	999	999	999	999	999	1	3
2	15	0	1	15	0	2	1	0	0	1	0	0	0	0	0	0	0	0	0	3
3	15	1	1	14	1	2	1	0	0	0	1	0	0	0	0	0	0	0	0	1
3	18	0	1	15	1	20	2	0	0	1	1	0	0	0	0	0	0	0	1	1
3	15	1	1	14	1	1	1	0	0	1	0	0	0	0	0	0	0	0	0	1
3	16	0	1	13	0	2	2	0	0	1	1	0	0	0	0	0	0	0	1	1
3	17	1	1	14	1	2	1	0	0	1	0	0	0	0	0	0	0	0	1	1
3	17	0	1	15	1	1	1	0	0	1	0	0	0	0	0	0	0	0	0	4
3	17	0	1	11	1	2	1	0	0	0	1	0	0	0	0	0	0	0	0	4
3	15	1	1	14	1	1	1	0	0	1	0	0	0	0	0	0	0	0	1	4
3	17	0	1	16	1	8	2	0	0	1	1	0	0	0	0	0	0	0	0	1
3	16	0	1	14	0	1	999	999	999	999	999	999	999	999	999	999	999	999	0	1
3	16	1	1	14	1	7	1	0	0	1	0	0	0	0	0	0	0	0	0	1
3	18	1	1	16	1	3	1	0	0	1	0	0	0	0	0	0	0	0	1	1
3	16	0	1	14	1	2	1	0	0	1	0	0	0	0	0	0	0	0	1	1
3	15	0	1	14	1	2	1	0	0	1	0	0	0	0	0	0	0	0	1	1
3	17	0	1	15	1	25	1	0	0	1	0	0	0	0	0	0	0	0	0	1
3	17	0	1	15	1	20	999	999	999	999	999	999	999	999	999	999	999	999	0	4
3	16	0	1	15	1	3	1	0	0	0	1	0	0	0	0	0	0	0	0	1
3	15	0	1	14	1	13	1	0	0	1	0	0	0	0	0	0	0	0	0	1
3	17	1	1	15	1	30	2	0	0	1	1	0	0	0	0	0	0	0	1	4
3	15	1	1	14	0	1	2	0	0	1	1	0	0	0	0	0	0	0	0	1
3	17	0	1	16	1	30	1	0	0	1	0	0	0	0	0	0	0	0	0	1
3	15	0	1	13	1	2	1	0	0	1	0	0	0	0	0	0	0	0	1	1
3	15	1	1	14	0	5	999	999	999	999	999	999	999	999	999	999	999	999	0	4
3	17	1	1	15	1	2	1	0	0	0	1	0	0	0	0	0	0	0	0	1
4	19	1	1	18	1	1	0	999	999	0	999	999	999	999	999	999	999	1	0	4
4	16	0	1	14	1	1	1	0	1	0	0	0	0	0	0	0	0	0	0	4
4	17	0	1	16	0	4	1	0	0	0	1	0	0	0	0	0	0	0	0	4
4	15	0	1	11	0	4	2	0	0	0	1	0	0	0	0	0	1	0	1	4
4	15	0	1	14	0	2	2	0	0	0	1	0	0	1	0	0	0	0	0	4
4	16	0	1	15	1	1	1	0	0	0	0	0	1	0	0	0	0	0	0	4
4	18	0	1	18	0	5	1	0	0	1	0	0	0	0	0	0	0	0	0	4
4	18	1	1	18	1	3	1	0	0	1	0	0	0	0	0	0	0	0	0	2
4	18	1	1	16	1	8	3	0	1	1	1	0	0	0	0	0	0	0	1	3
4	17	1	1	15	0	5	999	999	999	999	999	999	999	999	999	999	999	999	0	2
4	15	1	1	13	0	4	999	999	999	999	999	999	999	999	999	999	999	999	1	4
4	16	1	1	15	0	1	2	0	0	1	0	0	0	1	0	0	0	0	0	2
4	16	1	1	8	1	15	1	0	0	1	0	0	0	0	0	0	0	0	1	2
4	15	0	1	15	1	1	999	999	999	999	999	999	999	999	999	999	999	999	0	1
4	18	0	1	17	0	8	4	0	0	0	1	1	0	1	0	1	0	0	0	4
4	17	1	1	16	0	1	0	999	999	0	999	999	999	999	999	999	999	1	0	2
4	17	1	1	16	1	1	1	0	0	1	0	0	0	0	0	0	0	0	1	4
4	17	0	1	17	1	3	1	0	1	0	0	0	0	0	0	0	0	0	0	4
5	15	0	1	14	1	1	1	0	0	1	0	0	0	0	0	0	0	0	1	1
5	16	1	1	15	1	4	1	0	0	1	0	0	0	0	0	0	0	0	0	1
5	18	1	1	18	1	10	1	0	0	0	0	0	0	0	0	0	1	0	1	1
5	16	0	1	14	1	30	2	0	0	1	1	0	0	0	0	0	0	0	1	1
5	14	0	1	13	1	14	1	0	0	1	0	0	0	0	0	0	0	0	0	1
5	17	0	1	15	1	1	1	0	0	1	0	0	0	0	0	0	0	0	0	1
5	15	0	1	14	0	1	1	0	0	1	0	0	0	0	0	0	0	0	0	1
5	16	0	1	15	1	20	1	0	0	1	0	0	0	0	0	0	0	0	1	1
5	15	0	1	13	1	4	1	0	0	1	0	0	0	0	0	0	0	0	1	1
5	16	0	1	16	0	2	2	0	0	1	1	0	0	0	0	0	0	0	0	1
5	17	0	1	14	1	10	3	1	0	1	1	0	0	0	0	0	0	0	1	1
5	16	0	1	15	1	20	2	0	0	1	1	0	0	0	0	0	0	0	0	1
5	14	0	1	13	1	3	1	0	0	1	0	0	0	0	0	0	0	0	1	1
5	17	0	1	15	1	3	1	0	0	0	1	0	0	0	0	0	0	0	0	1
5	18	1	1	16	1	5	0	999	999	0	0	999	999	999	999	999	999	1	0	1
5	18	0	1	16	1	30	999	999	999	999	999	999	999	999	999	999	999	999	1	1
5	18	0	1	15	1	5	1	0	0	1	0	0	0	0	0	0	0	0	1	1
5	18	1	1	16	1	8	1	0	0	0	1	0	0	0	0	0	0	0	0	1
6	16	1	1	14	1	2	1	0	0	1	0	0	0	0	0	0	0	0	0	3
6	16	0	1	14	1	10	1	0	0	1	0	0	0	0	0	0	0	0	1	1
6	18	0	1	16	0	2	1	0	0	0	1	0	0	0	0	0	0	0	0	1
6	16	1	1	15	1	1	2	0	1	1	0	0	0	0	0	0	0	0	0	1
6	16	1	1	14	1	1	999	999	999	999	999	999	999	999	999	999	999	999	1	1
6	15	0	1	14	1	3	2	0	0	1	1	0	0	0	0	0	0	0	0	3
6	17	1	1	15	1	3	3	0	0	1	1	1	0	0	0	0	0	0	1	1
6	16	0	1	15	1	3	1	0	0	1	0	0	0	0	0	0	0	0	0	1
6	17	1	1	16	1	7	999	999	999	999	999	999	999	999	999	999	999	999	0	1
6	16	0	1	15	1	1	999	999	999	999	999	999	999	999	999	999	999	999	1	2
6	17	1	1	15	1	30	1	0	0	0	1	0	0	0	0	0	0	0	0	3
6	15	1	1	14	1	1	0	999	999	0	0	0	999	0	999	999	999	1	0	1
6	15	0	1	14	1	1	1	0	0	1	0	0	0	0	0	0	0	0	0	1
6	15	0	1	14	1	5	1	0	0	0	1	0	0	0	0	0	0	0	1	4
6	16	0	1	14	1	19	2	0	0	1	1	0	0	0	0	0	0	0	0	1
6	16	1	1	15	1	3	1	0	0	1	0	0	0	0	0	0	0	0	0	1
6	15	0	1	15	1	1	2	0	0	1	0	0	1	0	0	0	0	0	0	1
6	18	0	1	15	1	10	1	0	0	1	0	0	0	0	0	0	0	0	1	1
6	18	1	1	18	0	2	999	999	999	999	999	999	999	999	999	999	999	999	0	1
6	16	0	1	15	1	10	1	0	0	1	0	0	0	0	0	0	0	0	1	3
6	18	0	1	16	1	2	1	0	0	1	0	0	0	0	0	0	0	0	0	1
6	18	0	1	14	1	20	3	0	1	1	1	0	0	0	0	0	0	0	1	4
6	16	1	1	15	1	15	0	999	999	0	999	999	999	0	999	999	0	1	0	1
6	15	0	1	14	1	6	1	0	0	1	0	0	0	0	0	0	0	0	0	1
6	15	0	1	14	1	20	1	0	0	1	0	0	0	0	0	0	0	0	0	1
6	17	1	1	17	0	3	1	0	0	1	0	0	0	0	0	0	0	0	1	4
6	16	1	1	15	1	3	4	1	0	1	1	0	1	0	0	0	0	0	0	1
6	17	0	1	14	1	5	1	0	0	1	0	0	0	0	0	0	0	0	1	3
1	14	0	1	14	0	2	0	999	0	999	999	999	999	999	999	999	0	1	0	3
1	16	0	1	13	1	15	2	0	0	1	1	0	0	0	0	0	0	0	1	1
1	14	0	0	13	999	1	0	999	999	0	0	999	0	999	999	999	999	1	0	4
1	15	0	1	12	1	15	999	999	999	999	999	999	999	999	999	999	999	999	0	1
1	16	0	1	15	0	1	0	999	999	0	999	999	999	999	999	999	999	1	0	4
1	15	0	0	14	999	3	0	999	999	0	0	999	999	999	999	999	0	1	0	1
1	16	0	0	16	999	2	0	0	999	999	0	999	999	999	999	999	999	1	0	1
1	14	0	0	14	999	15	999	999	999	999	999	999	999	999	999	999	999	999	0	1
1	16	1	0	14	999	3	0	999	999	0	0	0	999	999	999	999	999	1	0	4
1	17	0	0	14	999	3	0	999	999	999	0	999	999	999	999	999	999	1	0	1
2	14	1	1	12	1	4	1	0	0	1	0	0	0	0	0	0	0	0	1	3
2	15	0	0	15	999	6	1	0	0	0	1	0	0	0	0	0	0	0	1	2
2	17	0	0	14	999	3	3	0	0	1	1	1	0	0	0	0	0	0	0	4
2	17	1	1	15	0	10	0	999	999	999	0	0	999	999	999	999	999	1	0	4
2	17	1	1	15	0	1	1	0	0	0	0	1	0	0	0	0	0	0	0	3
2	16	1	1	16	0	1	999	999	999	999	999	999	999	999	999	999	999	999	0	4
2	16	1	1	15	0	1	1	0	0	1	0	0	0	0	0	0	0	0	1	4
2	16	0	1	11	0	1	1	0	0	0	1	0	0	0	0	0	0	0	0	4
2	15	1	0	15	999	1	1	0	0	0	0	1	0	0	0	0	0	0	0	4
2	16	0	1	15	0	5	1	0	0	0	0	1	0	0	0	0	0	0	1	3
2	15	0	0	15	999	15	0	0	999	0	0	999	999	999	999	999	999	1	0	1
2	17	1	1	16	0	5	1	0	0	0	0	0	1	0	0	0	0	0	0	3
3	17	0	1	15	0	4	0	999	999	0	0	999	999	999	999	999	999	1	0	1
3	17	0	0	15	999	2	1	0	0	1	0	0	0	0	0	0	0	0	0	1
3	18	0	0	15	999	10	0	999	999	0	999	999	999	999	999	999	0	1	1	1
3	15	0	1	14	0	2	1	0	0	0	1	0	0	0	0	0	0	0	0	1
3	18	0	1	16	0	1	1	0	0	0	1	0	0	0	0	0	0	0	0	1
3	16	1	1	15	0	7	999	999	999	999	999	999	999	999	999	999	999	999	0	1
3	16	0	0	15	999	1	0	999	999	0	999	999	999	999	999	999	999	1	0	1
4	16	0	1	12	0	2	2	0	0	1	1	0	0	0	0	0	0	0	1	4
4	15	1	0	14	999	9	0	999	999	999	0	999	999	999	999	999	999	1	0	4
4	17	0	1	14	0	3	3	0	0	0	1	1	1	0	0	0	0	0	0	1
4	15	0	0	15	999	2	0	999	999	999	0	0	0	999	999	999	999	1	0	4
4	15	0	0	15	999	1	1	0	0	1	0	0	0	0	0	0	0	0	0	4
4	17	0	1	16	0	1	1	0	0	0	1	0	0	0	0	0	0	0	1	3
4	18	1	1	16	0	3	999	999	999	999	999	999	999	999	999	999	999	999	0	4
4	17	0	1	16	0	5	1	0	0	0	0	0	1	0	0	0	0	0	1	2
4	14	0	1	12	0	3	0	999	999	999	0	0	999	999	999	0	999	1	1	3
4	17	0	1	16	0	2	1	1	0	0	0	0	0	0	0	0	0	0	0	3
4	15	0	0	10	999	2	0	999	999	0	0	0	999	999	999	999	999	1	0	3
4	16	0	1	15	0	2	0	999	999	0	0	999	999	999	999	999	999	1	0	4
4	17	1	0	16	999	2	0	999	999	0	0	999	999	999	999	999	999	1	0	3
4	18	1	1	13	0	2	0	999	999	999	0	999	999	999	999	999	999	1	0	2
4	17	0	1	17	1	5	0	999	999	999	999	999	999	999	999	0	999	1	0	#NULL!
4	17	1	1	16	0	4	1	0	0	0	1	0	0	0	0	0	0	0	0	2
4	15	0	1	15	0	1	1	0	0	0	0	1	0	0	0	0	0	0	0	4
4	17	0	0	16	999	1	1	0	0	0	1	0	0	0	0	0	0	0	0	4
4	17	0	1	17	0	4	1	0	0	0	1	0	0	0	0	0	0	0	0	4
4	18	0	1	15	0	10	0	999	999	999	0	999	999	999	999	0	999	1	0	3
5	17	0	0	16	999	2	999	999	999	999	999	999	999	999	999	999	999	999	0	1
5	17	0	1	17	0	1	999	999	999	999	999	999	999	999	999	999	999	999	0	1
6	17	1	1	16	1	10	2	0	1	0	1	0	0	0	0	0	0	0	1	1
6	16	0	1	15	1	4	2	0	0	1	1	0	0	0	0	0	0	0	1	1
6	17	0	1	13	0	4	0	999	999	0	0	999	999	999	999	999	999	1	0	1
6	17	0	1	16	0	1	0	999	999	0	999	999	999	999	999	999	999	1	0	1
6	17	0	1	15	1	3	1	0	1	0	0	0	0	0	0	0	0	0	1	1
